# Supplementary material for: Synergistic Antibacterial Effect of Eugenol and Biogenic Silver Nanoparticles on Staphylococcus pseudintermedius Isolated from Canine Keratoconjunctivitis Sicca
Source: Molecules. 2025 Aug 12;30(16):3353. doi: 10.3390/molecules30163353 (PMC12388120; doi:10.3390/molecules30163353)
Supplement: Supplementary file 1 [file molecules-30-03353-s001.zip]

Archive with 1 entries (1 files):
- molecules-3776385-supplementary--updated.pdf
